# Supplementary material for: A Conserved Ethylene Biosynthesis Enzyme Leads to Andromonoecy in Two Cucumis Species
Source: PLoS One. 2009 Jul 3;4(7):e6144. doi: 10.1371/journal.pone.0006144 (PMC2701604; doi:10.1371/journal.pone.0006144)
Supplement: Table S1 — Segregation analysis of andromonoecious (m) locus with CsACS2. Detailed scores for the parental lines, and 91 back-cross-1 individual progeny, are displayed for the sex phenotype (Mm, monoecious, mm, hermaphrodite) and for 3 SNPs in the CsACS2 genomic sequence. SNP C1391T causes the amino acid P209S substitution that causes the allelic M/m difference. (0.06 MB XLS) [file pone.0006144.s001.xls]

## Sheet: Sheet1
Plants	sexual phenotype	deduced genotype at the M locus	SNP				Plants	sexual phenotype	deduced genotype at the M locus	SNP
			A1184G	A1267G	C1391T					A1184G	A1267G	C1391T
Oman	mono	MM	A/A	A/A	C/T		Oman	mono	MM	A/A	A/A	C/T
319H	herma	mm	G/G	G/G	T/T		319H	herma	mm	G/G	G/G	T/T
P2	mono	Mm	G/A	G/A	C/T		P36	herma	mm	G/G	G/G	T/T
P3	herma	mm	G/G	G/G	T/T		P38	mono	Mm	G/A	G/A	C/T
P4	herma	mm	G/G	G/G	T/T		P47	mono	Mm	G/A	G/A	C/T
P6	mono	Mm	G/A	G/A	C/T		P49	herma	mm	G/G	G/G	T/T
P7	mono	Mm	G/A	G/A	C/T		P52	herma	mm	G/G	G/G	T/T
P8	mono	Mm	G/A	G/A	C/T		P55	mono	Mm	G/A	G/A	C/T
P9	mono	Mm	G/A	G/A	C/T		P57	herma	mm	G/G	G/G	T/T
P12	mono	Mm	G/A	G/A	C/T		P59	mono	Mm	G/A	G/A	C/T
P13	herma	mm	G/G	G/G	T/T		P66	herma	mm	G/G	G/G	T/T
P15	herma	mm	G/G	G/G	T/T		P72	herma	mm	G/G	G/G	T/T
P16	herma	mm	G/G	G/G	T/T		P76	herma	mm	G/G	G/G	T/T
P17	mono	Mm	G/A	G/A	C/T		P80	herma	mm	G/G	G/G	T/T
P19	mono	Mm	G/A	G/A	C/T		P81	herma	mm	G/G	G/G	T/T
P20	mono	Mm	G/A	G/A	C/T		P82	mono	Mm	G/A	G/A	C/T
P21	mono	Mm	G/A	G/A	C/T		P83	mono	Mm	G/A	G/A	C/T
P23	mono	Mm	G/A	G/A	C/T		P86	herma	mm	G/G	G/G	T/T
P26	mono	Mm	G/A	G/A	C/T		P89	herma	mm	G/G	G/G	T/T
P32	herma	mm	G/G	G/G	T/T		P92	herma	mm	G/G	G/G	T/T
P34	mono	Mm	G/A	G/A	C/T		P95	mono	Mm	G/A	G/A	C/T
P39	mono	mm	G/G	G/G	T/T		P101	mono	Mm	G/A	G/A	C/T
P41	mono	Mm	G/A	G/A	C/T		P104	mono	Mm	G/A	G/A	C/T
P42	mono	Mm	G/A	G/A	C/T		P105	herma	mm	G/G	G/G	T/T
P48	herma	mm	G/G	G/G	T/T		P106	mono	Mm	G/A	G/A	C/T
P51	mono	Mm	G/A	G/A	C/T		P108	mono	Mm	G/A	G/A	C/T
P54	mono	Mm	G/A	G/A	C/T		P109	mono	Mm	G/A	G/A	C/T
P56	mono	Mm	G/A	G/A	C/T		P110	mono	Mm	G/A	G/A	C/T
P58	mono	Mm	G/A	G/A	C/T		P112	herma	mm	G/G	G/G	T/T
P60	herma	mm	G/G	G/G	T/T		P113	herma	mm	G/G	G/G	T/T
P63	mono	Mm	G/A	G/A	C/T		P114	mono	Mm	G/A	G/A	C/T
P69	mono	Mm	G/A	G/A	C/T		P115	herma	mm	G/G	G/G	T/T
P70	mono	Mm	G/A	G/A	C/T		P116	herma	mm	G/G	G/G	T/T
P71	herma	mm	G/G	G/G	T/T		P117	mono	Mm	G/A	G/A	C/T
P73	herma	mm	G/G	G/G	T/T		P118	herma	mm	G/G	G/G	T/T
P75	mono	Mm	G/A	G/A	C/T		P119	herma	mm	G/G	G/G	T/T
P79	mono	Mm	G/A	G/A	C/T		P120	herma	mm	G/G	G/G	T/T
P27	mono	mm	G/G	G/G	T/T		P121	herma	mm	G/G	G/G	T/T
P35	herma	mm	G/G	G/G	T/T		P122	herma	mm	G/G	G/G	T/T
P30	herma	mm	G/G	G/G	T/T		P123	herma	mm	G/G	G/G	T/T
P37	herma	mm	G/G	G/G	T/T		P124	herma	mm	G/G	G/G	T/T
P45	herma	mm	G/G	G/G	T/T		P127	mono	Mm	G/A	G/A	C/T
P1	herma	mm	G/G	G/G	T/T		P128	mono	Mm	G/A	G/A	C/T
P11	mono	Mm	G/A	G/A	C/T		P130	mono	Mm	G/A	G/A	C/T
P14	mono	Mm	G/A	G/A	C/T		P131	mono	Mm	G/A	G/A	C/T
P18	mono	Mm	G/A	G/A	C/T		P132	herma	mm	G/G	G/G	T/T
P22	mono	Mm	G/A	G/A	C/T		P134	herma	mm	G/G	G/G	T/T
P28	herma	mm	G/G	G/G	T/T
