# Supplementary material for: A Conserved Ethylene Biosynthesis Enzyme Leads to Andromonoecy in Two Cucumis Species
Source: PLoS One. 2009 Jul 3;4(7):e6144. doi: 10.1371/journal.pone.0006144 (PMC2701604; doi:10.1371/journal.pone.0006144)
Supplement: Table S2 — Primers used in this study (0.03 MB XLS) [file pone.0006144.s002.xls]

## Sheet: Sheet1
Analysis	Primer name	Sequence (5' to 3')	Fragment size (bp)
Sequencing	CsM-F2	TTGGCTCTCAAGAAGGGAAAG	2420
	CsM-R2	CCACACAAAAGAATCACAATGG
Genotyping	CsAW14For	CTCAATATGTTAACTAAGTAG	302
	CsAW16Rev	CGTGTAACGAAATCTAGAATG
qRT-PCR	CsACS_Ex-Intr2_Fwd	CCTTACTATCCTGGATTTGACAGAG	222
	7252	AATGTCTTCGATTGTGGAGCGTTG
	CsActin2_F	ATTCTTGCATCTCTAAGTACCTTCC	161
	CsActin2_R	CCAACTAAAGGGAAATAACTCACC
